# Supplementary material for: Emerging Pharmacological Interventions for Chronic Venous Insufficiency: A Comprehensive Systematic Review and Meta-Analysis of Efficacy, Safety, and Therapeutic Advances
Source: Pharmaceutics. 2025 Jan 3;17(1):59. doi: 10.3390/pharmaceutics17010059 (PMC11768779; doi:10.3390/pharmaceutics17010059)
Supplement: Supplementary file 1 [file pharmaceutics-17-00059-s001.zip]

Archive with 1 entries (1 files):
- pharmaceutics-3380701-supplementary.pdf
